# Supplementary material for: A Multifactorial Approach for Surveillance of Shigella spp. and Entero-Invasive Escherichia coli Is Important for Detecting (Inter)national Clusters
Source: Front Microbiol. 2020 Oct 19;11:564103. doi: 10.3389/fmicb.2020.564103 (PMC7604320; doi:10.3389/fmicb.2020.564103)
Supplement: Supplementary Table 1 — Details and accession numbers of used reference genomes. In this file, the accession numbers of the used reference isolates are depicted, including their details about assigned species and types by the original studies. [file Table_1.XLSX]

## Sheet: Shigella database
Additional File 1. Details and accessionnumbers of used reference genomes
Sample ID	Nucleotide Accession(s)	Collection Date	Country of Isolation	Genus	Species	Serotype	ST Warwick	Travel history	Reference
reference EIEC ST270 O124	SRR3578963	?	?	Escherichia	coli	O124	270	No travel history	Cowley et al.,2018, J Med Microbiol 67:887-888
reference EIEC ST270 O136	SRR3578660	?	UK	Escherichia	coli	O136	270	Indonesia	Cowley et al.,2018, J Med Microbiol 67:887-888
reference EIEC ST270 O28ac	SRR4181551	?	UK	Escherichia	coli	O28ac	270	Tanzania	Cowley et al.,2018, J Med Microbiol 67:887-888
reference EIEC ST270 O29	SRR3578594	?	UK	Escherichia	coli	O29	270		Cowley et al.,2018, J Med Microbiol 67:887-888
reference EIEC ST6 O121	SRR5029644	?	UK	Escherichia	coli	O121	6	Morocco	Cowley et al.,2018, J Med Microbiol 67:887-888
reference EIEC ST6 O124	SRR4787054	?	UK	Escherichia	coli	O124	6	No travel history	Cowley et al.,2018, J Med Microbiol 67:887-888
reference EIEC ST6 O132	SRR4787169	?	UK	Escherichia	coli	O132	6	No travel history	Cowley et al.,2018, J Med Microbiol 67:887-888
reference EIEC ST6 O164	SRR4787147	?	UK	Escherichia	coli	O164	6		Cowley et al.,2018, J Med Microbiol 67:887-888
reference EIEC ST99 O96	SRR6473157	?	UK	Escherichia	coli	O96	99	No travel history	Cowley et al.,2018, J Med Microbiol 67:887-888
reference flexneri 2a PG3	ERR048302	?	?	Shigella	flexneri	2a	245	Asia	Baker et al., 2018, Nature comm 9:1462
reference flexneri 2a PG3 Major MSMclade	ERR1364142	?	?	Shigella	flexneri	2a	245	Asia	Baker et al., 2018, Sci Reports 8:7389
reference flexneri 3a Africa sublineage	ERR230558	?	UK	Shigella	flexneri	3a	245	Uganda	Baker et al., 2015, Lancet Infect Dis 15:913-921
reference flexneri 3a Asia sublineage	ERR230516	?	UK	Shigella	flexneri	3a	1025	India	Baker et al., 2015, Lancet Infect Dis 15:913-921
reference flexneri 3a MSM sublineage A	ERR449052	?	UK	Shigella	flexneri	3a	245		Baker et al., 2015, Lancet Infect Dis 15:913-921
reference flexneri 3a MSM sublineage B	ERR449035	?	UK	Shigella	flexneri	3a	245		Baker et al., 2015, Lancet Infect Dis 15:913-921
reference flexneri 3a MSM sublineage C	ERR449031	?	?	Shigella	flexneri	3a	245	no travel	Baker et al., 2015, Lancet Infect Dis 15:913-921
reference flexneri PG1	ERR217085	?	?	Shigella	flexneri		245		Baker et al., 2018, Nature comm 9:1462
reference flexneri PG2	ERR048281	?	?	Shigella	flexneri		1025		Baker et al., 2018, Nature comm 9:1462
reference flexneri PG3 2a minor MSMclade	ERR1364049	?	?	Shigella	flexneri	2a	245		Baker et al., 2018, Sci Reports 8:7389
reference flexneri PG4	ERR127046	?	?	Shigella	flexneri		628		Baker et al., 2018, Nature comm 9:1462
reference flexneri PG5	ERR832464	?	?	Shigella	flexneri		631		Baker et al., 2018, Nature comm 9:1462
reference flexneri PG6	ERR048288	?	?	Shigella	flexneri		628		Baker et al., 2018, Nature comm 9:1462
reference flexneri PG7	ERR048317	?	?	Shigella	flexneri		630		Baker et al., 2018, Nature comm 9:1462
reference sonnei 182834 MSM	SRR4787219	?	?	Shigella	sonnei		152		Mook et al., 2016, Emerg Infect Dis 22 (11):1948
reference sonnei I	ERR025765	?	Madagascar	Shigella	sonnei		1502		Holt et al., 2012, Nature gen 44:1056
reference sonnei II	ERR1364175	?	?	Shigella	sonnei		1502	Nepal	Baker et al., 2018, Nature comm 9:1462
reference sonnei III	ERR028688	?	UK	Shigella	sonnei		152		Holt et al., 2012, Nature gen 44:1056
reference sonnei III Central Asia	ERR028677	?	Egypt	Shigella	sonnei		1503		The et al.,2016, PLos Med 13(8):e1002055
reference sonnei III global	ERR025768	?	Cuba	Shigella	sonnei		152	Cuba	Holt et al., 2012, Nature gen 44:1056
reference sonnei III MSM clade 1	ERR1364265	?	UK	Shigella	sonnei		152	UK; no travel	Baker et al., 2018, Nature comm 9:1462
reference sonnei III MSM clade 2	SRR3530638	?	UK	Shigella	sonnei		152	UK; no travel	Baker et al., 2018, Nature comm 9:1462
reference sonnei III MSM clade 3	ERR1364214	?	UK	Shigella	sonnei		152		Baker et al., 2018, Nature comm 9:1462
reference sonnei III MSM clade 4	SRR3531882	?	UK	Shigella	sonnei		152	UK; no travel	Baker et al., 2018, Nature comm 9:1462
reference sonnei III OJCA	ERR025767	?	UK	Shigella	sonnei		152	Israel	Holt et al., 2012, Nature gen 44:1056
reference sonnei IIIa	ERR316322	?	Uruguay	Shigella	sonnei		152	Uruguay	Baker et al., 2017, Clin Microbiol Infect 23:845-853
reference sonnei IV	ERR025737	?	France	Shigella	sonnei		152	No travel history	Holt et al., 2012, Nature gen 44:1056
reference sonnei V	ERR200544	?	Costa Rica	Shigella	sonnei		152	Costa Rica	Baker et al., 2017, Clin Microbiol Infect 23:845-853
